# Supplementary material for: T-cell responses to KSHV infection: a systematic approach
Source: Oncotarget. 2017 Nov 25;8(65):109402–16. doi: 10.18632/oncotarget.22683 (PMC5752530; doi:10.18632/oncotarget.22683)
Supplement: Supplementary file 4 [file oncotarget-08-109402-s004.xlsx]

## Sheet: Sheet3
ID	group	ELISA	ORF4	ORF7	ORF10	ORF11	K2	ORF2	K3	ORF70	K4	K6	ORF17	ORF20	ORF23	ORF26	ORF27	ORF28	ORF29b	ORF31	ORF32	ORF33	ORF29a	ORF34	ORF36	ORF39	ORF40	ORF41	ORF43	ORF45	ORF48	ORF49	ORF50	ORF53	ORF54	K9	K10	K11	ORF58	ORF59	ORF60	ORF62	ORF64-1	ORF64-2	ORF64-3	ORF66	ORF68	K12	K13/ORF71
R1	RDP	0	13	0	0	0	0	0	0	20	0	20	20	20	0	0	0	0	27	0	7	7	0	0	0	0	0	0	27	0	0	0	0	7	0	7	0	13	20	0	0	27	0	0	0	0	0	0	0
R2	RDP	0	0	0	0	0	0	0	7	7	20	7	20	13	7	0	0	0	7	0	7	7	0	0	20	7	0	0	0	7	0	7	0	0	0	0	0	0	0	0	13	13	0	0	0	0	0	0	0
R3	RDP	0	0	0	0	0	0	0	0	0	0	0	0	0	0	0	0	0	0	0	0	0	0	0	0	0	0	0	0	13	0	0	0	0	0	0	0	0	0	0	0	0	0	0	0	7	0	0	0
R4	RDP	0	0	0	0	0	0	0	0	0	0	0	0	0	0	0	0	0	0	0	0	0	0	0	0	0	0	0	0	0	0	0	0	0	0	0	0	0	0	0	0	0	0	0	0	0	0	0	0
R5	RDP	0	0	0	0	0	0	0	0	0	0	0	0	7	0	0	0	0	0	0	0	0	0	0	0	0	0	0	0	0	0	0	0	0	0	0	0	7	0	0	0	0	0	0	0	0	0	0	0
R6	RDP	0	0	0	7	13	0	0	7	0	7	0	7	0	7	0	0	0	0	0	0	20	0	0	0	0	0	0	0	0	0	0	13	0	0	0	0	0	0	0	0	7	7	0	7	0	7	0	0
R7	RDP	0	0	0	0	0	0	0	20	0	0	0	0	13	0	0	13	0	0	0	0	0	0	13	0	0	0	0	0	0	0	0	0	7	67	0	0	0	0	0	0	40	0	0	0	0	0	0	0
R8	RDP	0	0	0	0	0	0	0	0	0	7	0	0	7	0	0	20	0	0	7	0	7	7	0	0	0	47	7	0	0	0	0	0	0	0	0	0	27	0	0	0	0	0	0	27	0	0	0	20
R9	RDP	0	20	0	7	7	7	0	0	0	0	13	7	7	0	20	20	0	7	0	7	0	7	0	0	0	80	0	13	13	0	7	0	0	0	7	0	13	0	0	13	7	0	0	0	0	7	0	7
R10	RDP	0	13	0	7	7	0	0	0	7	13	0	13	0	7	7	7	20	13	7	7	13	7	27	0	0	27	0	0	20	0	0	0	7	20	0	0	0	13	7	0	20	0	0	7	0	0	0	0
R11	RDP	0	0	0	0	0	0	0	0	0	0	0	0	7	0	13	0	0	0	0	0	0	0	0	0	0	0	0	0	0	7	0	0	0	0	0	0	0	0	0	0	7	0	0	0	0	7	0	0
R12	RDP	0	0	0	0	0	0	0	0	0	0	0	0	0	7	0	0	0	13	0	0	0	0	0	7	7	0	27	0	0	0	0	0	0	0	0	0	7	0	0	0	47	0	0	0	0	0	0	0
R13	RDP	0	0	0	0	0	0	0	0	0	0	0	0	0	7	0	0	0	0	0	0	0	0	0	0	0	7	0	0	0	0	0	0	0	?	0	0	0	0	0	0	0	0	0	0	0	0	0	0
R14	RDP	1	0	0	13	13	0	0	7	0	13	0	13	47	54	13	13	0	7	0	7	13	0	20	0	0	7	80	20	0	0	0	7	27	0	20	0	27	7	0	33	7	0	0	67	13	0	33	27
R15	RDP	1	0	0	0	0	0	0	0	0	0	0	0	0	54	7	0	0	13	0	0	0	7	0	0	7	0	0	0	0	0	0	0	0	0	0	0	0	0	13	0	13	0	0	0	0	0	0	0
R16	RDP	1	0	0	0	0	0	7	0	0	13	0	0	0	27	0	20	0	7	0	0	0	0	7	0	0	0	0	0	0	7	0	0	0	0	0	7	0	13	20	13	13	0	0	7	0	0	0	0
R17	RDP	1	0	13	0	7	0	0	0	0	0	0	7	0	0	0	0	0	7	0	0	0	0	0	0	0	0	13	7	0	0	0	0	0	0	0	0	0	0	7	13	0	7	7	0	0	0	0	0
R18	RDP	1	0	40	0	0	13	13	13	27	0	0	0	7	0	0	0	7	0	13	0	7	0	0	13	13	7	33	20	0	0	7	0	20	0	0	0	7	0	0	7	0	20	7	7	13	0	0	0
R19	RDP	1	13	7	0	7	0	0	33	7	7	13	0	0	27	7	7	0	20	0	7	7	0	7	0	7	0	7	7	20	0	7	13	0	13	13	0	0	0	0	13	7	13	0	0	0	13	0	0
R20	RDP	1	0	0	0	0	7	0	7	20	0	0	0	13	0	0	0	0	0	0	13	7	27	0	0	20	0	0	0	0	0	0	0	7	0	0	0	0	0	0	0	0	0	7	0	0	0	0	0
R21	RDP	1	0	0	0	0	0	0	0	0	27	0	0	0	0	7	0	0	27	0	0	0	0	7	0	20	0	7	0	0	7	0	0	0	0	0	0	0	13	0	0	0	7	0	0	7	27	0	0
R22	RDP	1	60	33	74	0	47	0	20	20	0	0	0	0	107	0	13	0	0	7	0	0	0	0	13	0	7	0	27	0	0	0	0	0	0	0	7	113	0	20	0	27	74	0	47	0	0	0	0
R23	RDP	1	13	0	0	74	7	0	0	0	7	0	0	13	0	0	0	0	27	27	27	0	0	13	0	54	0	0	0	0	0	20	0	0	0	287	0	0	0	7	0	0	13	0	0	0	0	0	20
R24	RDP	1	40	100	0	0	0	0	0	7	0	0	20	0	33	0	0	0	0	0	0	0	47	0	47	54	0	0	0	0	0	0	0	0	0	13	20	20	33	0	140	0	0	0	0	0	60	0	0
H1	HAMB	1	0	0	0	0	0	0	0	0	13	7	13	0	0	0	0	0	27	0	0	13	20	0	0	7	7	0	0	0	0	7	0	7	7	0	0	7	27	0	0	0	0	0	20	0	7	7	0
H2	HAMB	1	0	0	0	7	0	0	0	0	133	0	0	0	0	0	20	0	7	0	0	0	7	0	0	0	0	0	0	0	0	0	0	7	0	20	0	0	0	40	0	0	0	0	0	0	0	0	0
H3	HAMB	1	0	13	0	40	33	0	0	7	20	7	0	0	0	27	13	7	13	0	0	1600	0	7	27	0	7	13	33	20	0	0	13	13	13	0	0	33	0	13	0	0	0	0	0	0	0	0	0
H4	HAMB	1	7	0	0	7	13	0	7	0	0	7	0	60	0	7	0	7	0	0	0	0	0	0	20	7	0	0	7	0	0	0	0	0	7	0	0	0	0	0	0	0	0	0	0	13	0	0	0
H5	HAMB	1	0	0	0	367	0	0	13	33	0	0	0	0	0	0	0	0	0	0	7	0	0	7	7	0	0	13	0	0	0	7	13	0	0	0	13	0	0	60	7	0	0	0	7	0	0	0	0
H6	HAMB	1	47	0	13	74	300	20	20	0	13	0	40	74	47	207	0	7	0	7	80	20	0	7	0	0	0	0	0	0	0	0	0	0	0	0	0	33	0	0	13	0	0	0	0	0	0	0	20
H7	HAMB	1	13	0	0	73	0	0	0	0	0	0	0	0	7	0	0	0	0	0	0	0	0	0	0	0	0	0	0	0	0	0	0	0	0	0	0	0	0	0	0	0	0	0	0	0	0	0	0
H8	HAMB	1	40	520	33	247	73	7	0	153	0	47	20	0	27	0	53	0	33	73	0	0	0	0	20	13	60	0	33	13	47	20	0	0	20	60	0	0	33	0	0	0	7	13	0	13	0	0	0
H9	HAMB	1	93	0	20	87	0	0	0	0	7	0	7	147	33	0	0	0	7	0	0	0	27	0	0	0	0	0	0	0	0	0	0	0	13	7	0	0	0	13	0	0	0	0	0	13	0	0	0
H10	HAMB	1	0	0	0	0	0	0	0	0	0	107	0	0	0	0	0	27	0	0	0	0	0	0	0	33	0	0	0	0	0	0	0	0	0	0	0	33	0	0	0	0	0	0	0	0	0	0	27
H11	HAMB	1	33	0	0	0	0	0	0	0	0	0	0	0	40	0	0	0	0	0	0	33	0	0	0	0	0	7	0	0	0	7	0	0	127	0	0	33	0	0	0	0	0	20	0	0	0	0	27
H12	HAMB	1	7	13	7	7	7	40	27	13	0	0	0	13	7	7	0	0	20	13	300	120	20	0	7	33	27	0	40	0	127	0	207	0	7	40	20	0	13	0	13	7	0	0	0	0	33	0	20
H13	HAMB	1	0	13	0	0	0	0	0	0	0	0	7	0	0	0	0	0	20	0	0	0	0	0	0	0	0	0	0	0	54	0	0	0	0	0	40	27	60	7	20	0	0	7	0	0	0	0	0
H14	HAMB	1	0	0	0	0	0	0	0	0	0	0	0	0	0	0	0	0	0	0	13	0	0	0	0	27	0	0	0	0	0	0	0	0	0	0	0	0	0	187	27	0	0	0	0	7	0	0	0
H15	HAMB	1	0	0	60	0	0	0	13	0	0	0	20	0	0	47	0	7	0	0	0	40	93	0	13	0	0	0	0	0	0	7	0	0	40	20	0	13	0	33	0	0	33	0	0	0	0	0	13
H16	HAMB	1	0	13	107	0	0	0	0	0	40	0	0	0	0	113	0	0	0	0	0	40	7	40	13	0	0	0	0	0	0	0	0	0	0	0	0	0	933	1253	0	0	0	0	0	0	0	0	0
H17	HAMB	1	33	13	0	107	0	0	0	0	0	0	0	20	0	0	7	0	0	13	0	0	0	0	13	0	0	7	0	0	0	0	0	0	7	0	0	33	0	140	0	0	13	0	0	20	0	13	7
H18	HAMB	1	0	0	0	0	0	0	0	0	0	0	0	0	0	0	0	0	0	0	0	0	0	0	0	0	0	0	0	0	0	0	0	0	0	0	0	0	0	47	0	0	0	0	0	0	0	0	0
H19	HAMB	1	80	33	147	33	113	33	313	0	13	0	20	0	40	0	0	0	0	0	0	20	0	0	40	0	0	0	0	7	0	0	0	0	27	0	67	0	27	93	0	0	27	0	0	20	13	0	7
[truncated: 39 more columns]
